# Supplementary material for: The Origin of The Acheulean: The 1.7 Million-Year-Old Site of FLK West, Olduvai Gorge (Tanzania)
Source: Sci Rep. 2015 Dec 7;5:17839. doi: 10.1038/srep17839 (PMC4671088; doi:10.1038/srep17839)
Supplement: Supplementary Dataset 1 [file srep17839-s2.xls]

## Sheet: FKW ArAr summary.csv
Run_ID	Sample	Run_Date	Ar40_	Ar40_Er	Ar39_	Ar39_Er	Ar38_	Ar38_Er	Ar37_	Ar37_Er	Ar36_	Ar36_Er	%Ar40Rad	Age	Age_Er	Ar39_Moles	Irrad
FLKW tuff A (bottom), 1698 ± 15 ka (J: 0.0006074 ± 0.0000006123), D: 1.00292 ± 0.0022531 - NO DATA REJECTED
90875-01	EK65 DM27	2014-02-22	0.131811	0.0004254	0.0828178	0.000122	0.0009369	4.31e-05	-3.87e-05	3.11e-05	-2.5e-06	1.18e-05	99	1729.4	50.4	9.36e-15	EK65 D2
90875-02	EK65 DM27	2014-02-22	0.094986	0.0003002	0.0547935	0.0001115	0.0006766	4.83e-05	-0.0001245	3.68e-05	7.63e-06	1.15e-05	92	1742.1	76	6.19e-15	EK65 D2
90875-03	EK65 DM27	2014-02-22	0.080513	0.0002608	0.0461985	0.0001016	0.0004928	4.22e-05	2.62e-05	3.5e-05	3.25e-05	1.09e-05	89	1705.2	85.6	5.22e-15	EK65 D2
90875-04	EK65 DM27	2014-02-22	0.12507	0.0003808	0.0754778	0.0001409	0.0008711	4.44e-05	7.39e-05	3.47e-05	4.34e-05	1.12e-05	92	1673.5	54	8.53e-15	EK65 D2
90875-05	EK65 DM27	2014-02-22	0.04582	0.0003	0.0264078	7.5e-05	0.000208	3.91e-05	3.25e-05	3.34e-05	2.7e-05	1.14e-05	85	1623.7	154.5	2.98e-15	EK65 D2
90875-06	EK65 DM27	2014-02-22	0.153267	0.0005126	0.0955881	0.0001212	0.0010416	4.72e-05	-4.3e-05	3.28e-05	2.31e-05	1.13e-05	94	1654	42.6	1.08e-14	EK65 D2
90875-07	EK65 DM27	2014-02-22	0.041407	0.0002476	0.0235368	7.13e-05	0.0002452	4.03e-05	-3.04e-05	3.18e-05	2.34e-05	1.05e-05	80	1537.1	160	2.66e-15	EK65 D2
90875-08	EK65 DM27	2014-02-22	0.095836	0.0003106	0.0581355	0.0001016	0.0006202	4.17e-05	-6.87e-05	3.33e-05	2.07e-05	1.14e-05	90	1630.3	70.3	6.57e-15	EK65 D2
90875-09	EK65 DM27	2014-02-22	0.191926	0.0005579	0.108533	0.0001412	0.0014073	4.84e-05	-6.41e-05	3.11e-05	7.15e-05	1.16e-05	87	1691.8	38.1	1.23e-14	EK65 D2
90875-10	EK65 DM27	2014-02-22	0.11718	0.0003041	0.068144	0.0001412	0.0008952	4.39e-05	-3.16e-05	3.11e-05	3.33e-06	1.22e-05	98	1844	62.8	7.7e-15	EK65 D2
90875-11	EK65 DM27	2014-02-22	0.099169	0.000247	0.0469738	9.24e-05	0.0006005	4.33e-05	-1.18e-05	3.47e-05	8.69e-05	1.18e-05	73	1694.1	90	5.31e-15	EK65 D2
90875-12	EK65 DM27	2014-02-22	0.057434	0.0002408	0.0357242	7.64e-05	0.0005203	3.68e-05	-5.68e-05	2.9e-05	-1.53e-06	1.22e-05	96	1696.5	118.4	4.04e-15	EK65 D2
90875-13	EK65 DM27	2014-02-22	0.118988	0.0004123	0.0743662	0.0001018	0.0010138	4.22e-05	-4.99e-05	3.12e-05	-5.9e-07	1.19e-05	98	1721.5	56.5	8.4e-15	EK65 D2
90875-14	EK65 DM27	2014-02-22	0.094563	0.0003023	0.0486695	0.0001118	0.0006162	4.72e-05	2.2e-06	3.47e-05	8.06e-05	1.17e-05	75	1588	86.2	5.5e-15	EK65 D2
90875-15	EK65 DM27	2014-02-22	0.073462	0.0003448	0.0403878	9.88e-05	0.0004836	4.53e-05	3.9e-06	2.4e-05	2.7e-05	1.12e-05	89	1777.2	95.6	4.56e-15	EK65 D2
90875-16	EK65 DM27	2014-02-22	0.182545	0.0006429	0.112248	0.0001909	0.0015007	5.44e-05	3.86e-05	3.11e-05	2.56e-05	1.19e-05	97	1723	37.9	1.27e-14	EK65 D2
90875-17	EK65 DM27	2014-02-22	0.065759	0.0002484	0.039858	0.000112	0.0005008	5e-05	1.98e-05	3.12e-05	1.46e-05	1.1e-05	95	1710.9	98.8	4.5e-15	EK65 D2
90875-18	EK65 DM27	2014-02-23	0.089328	0.0003041	0.0532527	0.0001115	0.0006073	3.82e-05	-1.25e-05	3.18e-05	3.96e-05	1.12e-05	86	1581.2	75	6.02e-15	EK65 D2
90875-19	EK65 DM27	2014-02-23	0.042175	0.000228	0.0176033	5.44e-05	0.00016	4.49e-05	-1.4e-06	3.2e-05	4.29e-05	1.15e-05	69	1822.4	232.6	1.99e-15	EK65 D2
FLKW tuff B (top), 1664 ± 19 ka (J: 0.0006412 ± 0.0000006628), D: 1.00292 ± 0.0022531 - NO DATA REJECTED
90832-01	EK65DM25	2014-02-19	0.300785	0.0011819	0.17797	0.0002396	0.0021082	7.14e-05	-5.55e-05	5.02e-05	0.0001742	3.04e-05	82	1600.2	61.5	2.01e-14	EK65 D1
90832-02	EK65DM25	2014-02-19	0.204534	0.001	0.122709	0.0001776	0.0014135	6.62e-05	-3.09e-05	5.06e-05	6.99e-05	1.2e-05	89	1717.3	40.8	1.39e-14	EK65 D1
90832-03	EK65DM25	2014-02-19	0.1152	0.000858	0.0651561	0.0001453	0.0007152	6.38e-05	-8.42e-06	5.1e-05	5.17e-05	1.21e-05	86	1763.1	76.5	7.36e-15	EK65 D1
90832-04	EK65DM25	2014-02-19	0.218919	0.00105	0.13264	0.0002124	0.0015418	6.68e-05	-6.6e-05	5.24e-05	9.45e-05	3.04e-05	86	1637.1	82.2	1.5e-14	EK65 D1
90832-05	EK65DM25	2014-02-20	0.10604	0.0008476	0.0627984	0.0001379	0.0007376	6.38e-05	1.4e-06	5.1e-05	3.6e-05	1.21e-05	90	1754.8	79.6	7.1e-15	EK65 D1
90832-06	EK65DM25	2014-02-20	0.101892	0.0008616	0.065694	0.0001379	0.0006728	5.91e-05	-5.51e-05	5.14e-05	2.84e-05	1.18e-05	89	1601.3	75.1	7.42e-15	EK65 D1
90832-07	EK65DM25	2014-02-20	0.0919933	0.0008616	0.053994	0.0001453	0.0006691	6.32e-05	-0.0001047	5.06e-05	1.41e-05	1.2e-05	91	1782.6	92	6.1e-15	EK65 D1
90832-08	EK65DM25	2014-02-20	0.0726615	0.0008352	0.0427753	0.0001262	0.0004745	6.05e-05	-7.19e-05	5.28e-05	2.31e-05	1.21e-05	86	1693.4	117.8	4.83e-15	EK65 D1
90832-09	EK65DM25	2014-02-20	0.0844884	0.0008382	0.0536419	0.0001453	0.0007426	6.38e-05	-7.44e-05	5.24e-05	2.79e-05	1.26e-05	86	1571.9	96.4	6.06e-15	EK65 D1
90832-10	EK65DM25	2014-02-21	0.0610733	0.0008324	0.0357737	0.0001262	0.0003899	5.91e-05	-9.97e-05	5.06e-05	1.98e-05	9.35e-06	83	1641.5	118.4	4.04e-15	EK65 D1
90832-11	EK65DM25	2014-02-21	0.0259546	0.0008297	0.0114642	0.0001043	9.85e-05	5.86e-05	6.02e-06	5.28e-05	3.14e-05	9.31e-06	65	1698.2	375	1.3e-15	EK65 D1
90832-12	EK65DM25	2014-02-21	0.077542	0.0008352	0.0387858	0.0001344	0.000593	6.05e-05	7.25e-05	5.24e-05	9.25e-05	1.24e-05	68	1582	133.2	4.38e-15	EK65 D1
90832-13	EK65DM25	2014-02-21	0.101082	0.000858	0.0595378	0.0001329	0.0008664	6.16e-05	6.67e-05	5.06e-05	8.59e-05	1.2e-05	77	1520.9	83.9	6.73e-15	EK65 D1
90832-14	EK65DM25	2014-02-21	0.0805933	0.0008324	0.047727	0.0001379	0.0006325	6.21e-05	-7.82e-06	5.28e-05	4.93e-05	1.27e-05	81	1586.6	109.6	5.39e-15	EK65 D1
90832-15	EK65DM25	2014-02-21	0.0341606	0.0008246	0.0192217	0.0001093	0.0002724	6.16e-05	-2.57e-05	5.24e-05	2.35e-05	1.01e-05	76	1565.5	233.2	2.17e-15	EK65 D1
90832-16	EK65DM25	2014-02-21	0.0666104	0.0008443	0.0284256	0.0001453	0.0005	6.21e-05	-4.91e-06	5.33e-05	9.55e-05	1.23e-05	57	1541.3	181.4	3.21e-15	EK65 D1
90832-17	EK65DM25	2014-02-21	0.148411	0.0009541	0.0877688	0.0002124	0.0011016	7.57e-05	3.11e-06	5.24e-05	7.44e-05	1.26e-05	85	1663.4	59.9	9.92e-15	EK65 D1
90832-18	EK65DM25	2014-02-21	0.0885151	0.0008443	0.040008	0.0001316	0.0005217	5.69e-05	-1.66e-05	5.14e-05	0.0001032	3.03e-05	64	1646.1	270.6	4.52e-15	EK65 D1
90832-19	EK65DM25	2014-02-21	0.0748842	0.0008246	0.0477748	0.0001372	0.0006056	6.05e-05	1.05e-05	5.33e-05	3.38e-05	1.27e-05	87	1578.6	110.2	5.4e-15	EK65 D1
90832-20	EK65DM25	2014-02-21	0.0735487	0.0008271	0.0487671	0.0001365	0.0006989	6.38e-05	-1.93e-05	5.1e-05	9.24e-06	1.24e-05	95	1657.7	105.1	5.51e-15	EK65 D1
90832-21	EK65DM25	2014-02-22	0.0472299	0.0008271	0.0267775	0.0001134	0.0003044	5.95e-05	3.45e-05	5.14e-05	3.14e-05	1.24e-05	83	1699.3	191.9	3.03e-15	EK65 D1
90832-22	EK65DM25	2014-02-22	0.127815	0.0008814	0.073769	0.0001379	0.0008972	6.81e-05	-3.72e-05	5.33e-05	3.43e-05	3.03e-05	91	1816.1	147.2	8.34e-15	EK65 D1
Background correction applied (Avg ± S.D. )			0.008926	0.00017	0.0010902	2.2e-05	0.0006071	3e-05	0.0014387	2.3e-05	0.0004675	0.0005612
--- Atmospheric argon ratios and discrimination ---
(40Ar/36Ar)atm	298.56 ± 0.31
(40Ar/38Ar)atm	1583.7 ± 2
--- Minor irradiation parameters (see also Irradiation Data File) ---
(38Ar/37Ar)Ca	0.0000196 ± 8.160000e-7
(38Ar/39Ar)K	0.0122 ± 0.000027
P(36Cl/38Cl)	262.9 ± 1.1
--- Decay constants ---
Lambda 40K epsilon	5.76e-11
Lambda 40K Beta	4.96e-10
Lambda 37Ar	0.01975
Lambda 39Ar	7.07e-06
Lambda 36Cl	6.31e-09
